# Supplementary material for: Differential Induction of Astaxanthin, Lutein, and Canthaxanthin with Altered Fatty Acid Profiles in Chromochloris zofingiensis via a Two-Stage Cultivation Approach Using Different Chemical Modulators
Source: Life (Basel). 2026 May 11;16(5):799. doi: 10.3390/life16050799 (PMC13208819; doi:10.3390/life16050799)
Supplement: Supplementary file 1 [file life-16-00799-s001.zip]

Archive with 2 entries (2 files):
- 4_Figs suppl_Suthamat_Life 2026 05 05.pdf
- 5_Tables suppl_Suthamat_Life 2026 05 05.pdf
